# Supplementary material for: The function and evolutionary significance of a triplicated Na,K-ATPase gene in a toxin-specialized insect
Source: BMC Evol Biol. 2017 Dec 15;17:256. doi: 10.1186/s12862-017-1097-6 (PMC5732401; doi:10.1186/s12862-017-1097-6)
Supplement: Supplementary file 4 — Raw Data files. (ZIP 255 kb) [file 12862_2017_1097_MOESM4_ESM.zip]

Archive with 5 entries (5 files):
- Expression_asclep_ouabain.xls
- NormFinder_Mvalues.xls
- Tissue_Specific_final.xls
- ABC_summary.xlsx
- KO_Success_rep1-3.xlsx
