# Supplementary material for: The function and evolutionary significance of a triplicated Na,K-ATPase gene in a toxin-specialized insect
Source: BMC Evol Biol. 2017 Dec 15;17:256. doi: 10.1186/s12862-017-1097-6 (PMC5732401; doi:10.1186/s12862-017-1097-6)
Supplement: Supplementary file 4 — Raw Data files. (ZIP 255 kb) [file 12862_2017_1097_MOESM4_ESM.zip › Expression_asclep_ouabain.xls]

## Sheet: a MOKvsOUA
Insert your data in yellow cells only, the rest is calculated
	target gene	reference gene
PCR efficiency	1.9687	1.8967
Ct values	Ct target	Ct reference	fold induction
MOCK16	25.1512	10.8626	1
OUABAIN1	24.9465	11.7068	1.97189
OUABAIN6	25.6942	11.2393	0.881007
OUABAIN16	24.5598	10.5388	1.21325

## Sheet: b MOKvsOUA
Insert your data in yellow cells only, the rest is calculated
	target gene	reference gene
PCR efficiency	2.1001	1.8967
Ct values	Ct target	Ct reference	fold induction
MOCK16	22.9309	10.8626	1
OUABAIN1	23.8724	11.7068	0.853716
OUABAIN6	23.3108	11.2393	0.960086
OUABAIN16	23.1345	10.5388	0.698819

## Sheet: c MOKvsOUA
Insert your data in yellow cells only, the rest is calculated
	target gene	reference gene
PCR efficiency	1.7179	1.8967
Ct values	Ct target	Ct reference	fold induction
MOCK16	21.0533	10.8626	1
OUABAIN1	21.8033	11.7068	1.14398
OUABAIN6	20.8338	11.2393	1.43316
OUABAIN16	20.3273	10.5388	1.20386

## Sheet: summary
	α1A	α1B	α1C			α1A	α1B	α1C
MOCK	1	1	1		Mock	1	1	1
OUABAIN1	1.37189	0.853716	1.14398		Ouabain	1.15538	0.837541	1.26033
OUABAIN6	0.881007	0.960086	1.43316			0.144628	0.0758536	0.0881259
OUABAIN16	1.21325	0.698819	1.20386
Ouabain	1.15538	0.837541	1.26033
	0.250503	0.131382	0.152639
	0.144628	0.0758536	0.0881259
	α1A	α1B	α1C
None	1	1	1
Milkweed	0.78908	1.18265	0.560965	0.346433	0.293124	0.386342
Ouabain	1.15538	0.837541	1.26033	0.144628	0.0758536	0.0881259
