# Supplementary material for: The function and evolutionary significance of a triplicated Na,K-ATPase gene in a toxin-specialized insect
Source: BMC Evol Biol. 2017 Dec 15;17:256. doi: 10.1186/s12862-017-1097-6 (PMC5732401; doi:10.1186/s12862-017-1097-6)
Supplement: Supplementary file 4 — Raw Data files. (ZIP 255 kb) [file 12862_2017_1097_MOESM4_ESM.zip › NormFinder_Mvalues.xls]

## Sheet: Example
	Gene name	Stability value			Best gene	HSPCB
	ATP5B	0.167662			Stability value	0.0818593
	HSPCB	0.0818593
	S100A6	0.325082			Best combination of two genes	ATP5B and FLJ20030
	FLOT2	0.316546			Stability value for best combination of two genes	0.0686715
	TEGT	0.179589
	UBB	0.190528
	TPT1	0.26953
	CFL1	0.245455
	ACTB	0.343452
	RPS13	0.134704
	RPS23	0.189966
	GAPD	0.333454
	UBC	0.182063
	FLJ20030	0.161854
	Intragroup variation
	Group identifier	1	2	Average of group 1 and 2
	ATP5B	0.0189886	0.070051	0.0445198
	HSPCB	0.0239152	0.0419635	0.0329394
	S100A6	0.0425067	0.341102	0.191804
	FLOT2	0.044595	0.356083	0.200339
	TEGT	0.161214	0.120547	0.14088
	UBB	0.0562427	0.163303	0.109773
	TPT1	0.145747	0.153459	0.149603
	CFL1	0.0263482	0.0661506	0.0462494
	ACTB	0.0310592	0.257298	0.144178
	RPS13	0.0572789	0.127209	0.0922442
	RPS23	0.0359881	0.104924	0.0704562
	GAPD	0.0984266	0.0796437	0.0890351
	UBC	0.0282229	0.090616	0.0594195
	FLJ20030	0.0302455	0.0566495	0.0434475
	Intergroup variation
	Group identifier	1	2
	ATP5B	-0.0876834	0.0876834
	HSPCB	0.00143794	-0.00143794
	S100A6	0.22964	-0.22964
	FLOT2	0.215549	-0.215549
	TEGT	0.0274176	-0.0274176
	UBB	0.0679608	-0.0679608
	TPT1	0.148002	-0.148002
	CFL1	-0.170918	0.170918
	ACTB	-0.26484	0.26484
	RPS13	0.00699841	-0.00699841
	RPS23	0.0918971	-0.0918971
	GAPD	-0.252555	0.252555
	UBC	-0.0911947	0.0911947
	FLJ20030	0.0782866	-0.0782866

## Sheet: RNAi_data
Example dataset: Illustrates how to organize data for NormFinder analysis
The expression of 14 candidate normalization genes were measured in a set of bladder tumors.
The sample set consisted of two tumor types - hence there are two sample-groups Ta (papillomas) and T2-4 (carcinomas)
For NormFinder to use this information when estimating the variances, the group affiliation has to be specified for each sample. This is done in the last row using integers.
Here the the integer chosen for the Ta's were 1 and for the T2-4's it was 2.
Treatment	Neg	Neg	Pos	Pos	KOA	KOA	KOB	KOB	KOC	KOC
Sample no.	335-6	1131-1	1250-1	1206-1	876-1	1216-1	825-3	1264-1	967-3	875-1
Actin	1.69572e-05	1.69572e-05	1.61533e-05	1.61533e-05	1.71235e-05	1.71235e-05	1.58059e-05	1.58059e-05	1.63513e-05	1.63513e-05
Btub	0.00019818	0.00019818	0.000160089	0.000160089	0.000209395	0.000209395	0.000154282	0.000154282	0.000336817	0.000336817
EF1	8.62058e-06	8.62058e-06	7.95036e-06	7.95036e-06	1.05234e-05	1.05234e-05	4.77553e-06	4.77553e-06	1.06365e-05	1.06365e-05
CO1	0.000305269	0.000305269	0.000140426	0.000140426	2.28648e-07	2.28648e-07	0.000246125	0.000246125	0.000302789	0.000302789
GAPDH	2.00463e-06	2.00463e-06	1.93985e-06	1.93985e-06	2.72711e-06	2.72711e-06	1.43221e-06	1.43221e-06	1.33315e-06	1.33315e-06
RPS3	2.0714e-05	2.0714e-05	1.73908e-05	1.73908e-05	2.05624e-05	2.05624e-05	1.32715e-05	1.32715e-05	2.06377e-05	2.06377e-05
18s	0.00499272	0.00499272	0.00426019	0.00426019	0.00852429	0.00852429	0.00837326	0.00837326	0.00817713	0.00817713
group	1	1	2	2	3	3	4	4	5	5
Actin	15.8477	15.8477	15.9178	15.9178	15.8337	15.8337	15.9492	15.9492	15.9002	15.9002
Btub	12.3009	12.3009	12.6088	12.6088	12.2215	12.2215	12.6621	12.6621	11.5357	11.5357
EF1	16.8238	16.8238	16.9405	16.9405	16.536	16.536	17.6759	17.6759	16.5206	16.5206
CO1	11.6776	11.6776	12.7979	12.7979	22.0604	22.0604	11.9883	11.9883	11.6894	11.6894
GAPDH	18.9282	18.9282	18.9756	18.9756	18.4842	18.4842	19.4133	19.4133	19.5167	19.5167
RPS3	15.559	15.559	15.8113	15.8113	15.5696	15.5696	16.2013	16.2013	15.5644	15.5644
18s	7.64596	7.64596	7.87487	7.87487	6.87421	6.87421	6.9	6.9	6.93419	6.93419

## Sheet: RNAI_M
	Gene name	Stability value		Best gene	Actin
	Actin	0.270279		Stability value	0.270279
	Btub	0.331334
	EF1	0.355475		Best combination of two genes	Actin and Btub
	CO1	1.96823		Stability value for bestcombination of two genes	0.317875
	GAPDH	0.431017
	RPS3	0.302285
	18s	0.439482

## Sheet: Tissues_data
Example dataset: Illustrates how to organize data for NormFinder analysis
The expression of 14 candidate normalization genes were measured in a set of bladder tumors.
The sample set consisted of two tumor types - hence there are two sample-groups Ta (papillomas) and T2-4 (carcinomas)
For NormFinder to use this information when estimating the variances, the group affiliation has to be specified for each sample. This is done in the last row using integers.
Here the the integer chosen for the Ta's were 1 and for the T2-4's it was 2.
Treatment	MAL	MAL	MUSC	MUSC	NERV	NERV	OVA	OVA	DARM	DARM
Sample no.	335-6	1131-1	1250-1	1206-1	876-1	1216-1	825-3	1264-1	967-3	875-1
Actin	5.5641e-06	5.5641e-06	3.72109e-06	3.72109e-06	2.24606e-06	2.24606e-06	3.99303e-06	3.99303e-06	3.73554e-06	3.73554e-06
Btub	1.90776e-06	1.90776e-06	1.25827e-07	1.25827e-07	3.07933e-06	3.07933e-06	1.09742e-05	1.09742e-05	4.34823e-06	4.34823e-06
EF1	0.000146489	0.000146489	8.21154e-05	8.21154e-05	3.90815e-05	3.90815e-05	0.000144238	0.000144238	0.000244763	0.000244763
CO1	0.0166076	0.0166076	0.0177114	0.0177114	0.000396766	0.000396766	0.000331607	0.000331607	0.00124303	0.00124303
GAPDH	2.67264e-05	2.67264e-05	9.18907e-06	9.18907e-06	1.19527e-05	1.19527e-05	2.41374e-05	2.41374e-05	3.29731e-05	3.29731e-05
RPS3	3.10524e-06	3.10524e-06	8.33494e-07	8.33494e-07	1.22689e-06	1.22689e-06	5.43675e-06	5.43675e-06	1.9915e-06	1.9915e-06
18s	0.0100557	0.0100557	0.0121592	0.0121592	0.0126445	0.0126445	0.011734	0.011734	0.0114016	0.0114016
group	1	1	2	2	3	3	4	4	5	5
Actin	17.4554	17.4554	18.0358	18.0358	18.7642	18.7642	17.9341	17.9341	18.0303	18.0303
Btub	18.9997	18.9997	22.9221	22.9221	18.309	18.309	16.4755	16.4755	17.8111	17.8111
EF1	12.7369	12.7369	13.572	13.572	14.6432	14.6432	12.7593	12.7593	11.9963	11.9963
CO1	5.91201	5.91201	5.81918	5.81918	11.2994	11.2994	11.5582	11.5582	9.65193	9.65193
GAPDH	15.1914	15.1914	16.7316	16.7316	16.3523	16.3523	15.3384	15.3384	14.8884	14.8884
RPS3	18.2969	18.2969	20.1943	20.1943	19.6366	19.6366	17.4888	17.4888	18.9377	18.9377
18s	6.63584	6.63584	6.36181	6.36181	6.30534	6.30534	6.41316	6.41316	6.45462	6.45462

## Sheet: Tissues_M
	Gene name	Stability value		Best gene	Actin
	Actin	0.158313		Stability value	0.158313
	Btub	1.18444
	EF1	0.281464		Best combination of two genes	Actin and GAPDH
	CO1	1.61031		Stability value for bestcombination of two genes	0.0598149
	GAPDH	0.18836
	RPS3	0.324258
	18s	0.411523

## Sheet: CG_data
Example dataset: Illustrates how to organize data for NormFinder analysis
The expression of 14 candidate normalization genes were measured in a set of bladder tumors.
The sample set consisted of two tumor types - hence there are two sample-groups Ta (papillomas) and T2-4 (carcinomas)
For NormFinder to use this information when estimating the variances, the group affiliation has to be specified for each sample. This is done in the last row using integers.
Here the the integer chosen for the Ta's were 1 and for the T2-4's it was 2.
Treatment	Mock	Mock	Ouabain	Ouabain	Sunflower	Sunflower	Asclepius	Asclepius
Sample no.	335-6	1131-1	1250-1	1206-1	876-1	1216-1	825-3	1264-1
Actin	1.82238e-05	1.82238e-05	1.5945e-05	1.5945e-05	8.13716e-06	8.13716e-06	7.90438e-06	7.90438e-06
Btub	3.62433e-06	3.62433e-06	3.59261e-06	3.59261e-06	8.00529e-06	8.00529e-06	1.51837e-05	1.51837e-05
EF1	9.48972e-06	9.48972e-06	1.56209e-05	1.56209e-05	3.98479e-06	3.98479e-06	6.62294e-06	6.62294e-06
CO1	0.00233076	0.00233076	0.00368737	0.00368737	0.0024336	0.0024336	0.000824656	0.000824656
GAPDH	0.00988368	0.00988368	8.30342e-05	8.30342e-05	4.35097e-05	4.35097e-05	6.84279e-05	6.84279e-05
RPS3	1.23661e-05	1.23661e-05	1.57546e-05	1.57546e-05	7.40084e-06	7.40084e-06	1.72191e-05	1.72191e-05
18s	0.013038	0.013038	0.0114631	0.0114631	0.00823212	0.00823212	0.00583248	0.00583248
group	1	1	2	2	3	3	4	4
Actin	15.7438	15.7438	15.9365	15.9365	16.907	16.907	16.9489	16.9489
Btub	18.0739	18.0739	18.0865	18.0865	16.9306	16.9306	16.0071	16.0071
EF1	16.6852	16.6852	15.9662	15.9662	17.9371	17.9371	17.2041	17.2041
CO1	8.74498	8.74498	8.08319	8.08319	8.68269	8.68269	10.2439	10.2439
GAPDH	6.66074	6.66074	13.5559	13.5559	14.4883	14.4883	13.8351	13.8351
RPS3	16.3033	16.3033	15.9539	15.9539	17.0439	17.0439	15.8256	15.8256
18s	6.26114	6.26114	6.44686	6.44686	6.92452	6.92452	7.42168	7.42168

## Sheet: CG_M
G
	Gene name	Stability value		Best gene	Actin
	Actin	0.146747		Stability value	0.146747
	Btub	0.902504
	EF1	0.353813		Best combination of two genes	Actin and 18s
	CO1	0.558105		Stability value for bestcombination of two genes	0.221024
	GAPDH	1.58766
	RPS3	0.37385
	18s	0.226853

## Sheet: Fig.2
	Stability value	Stability value	Stability value
Gene name	RNAi	Tissues	CG
Actin	0.270279	0.158313	0.0818593
Btub	0.331334	1.18444	0.167662
EF1	0.355475	0.281464	0.325082
CO1	1.96823	1.61031	0.316546
GAPDH	0.431017	0.18836	0.179589
RPS3	0.302285	0.324258	0.190528
18s	0.439482	0.411523	0.26953
Gene name	RNAi
CO1	1.96823
18s	0.439482
GAPDH	0.431017
EF1	0.355475
Btub	0.331334
RPS3	0.302285
Actin	0.270279
Gene name	tissues
CO1	1.61031	Actin	0.146747
Btub	1.18444	Btub	0.902504
18s	0.411523	EF1	0.353813
RPS3	0.324258	CO1	0.558105
EF1	0.281464	GAPDH	1.58766
GAPDH	0.18836	RPS3	0.37385
Actin	0.158313	18s	0.226853
Gene name	CG
GAPDH	1.48766
Btub	0.902504
CO1	0.558105
RPS3	0.37385
EF1	0.353813
18s	0.226853
Actin	0.146747
