# Supplementary material for: The function and evolutionary significance of a triplicated Na,K-ATPase gene in a toxin-specialized insect
Source: BMC Evol Biol. 2017 Dec 15;17:256. doi: 10.1186/s12862-017-1097-6 (PMC5732401; doi:10.1186/s12862-017-1097-6)
Supplement: Supplementary file 4 — Raw Data files. (ZIP 255 kb) [file 12862_2017_1097_MOESM4_ESM.zip › Tissue_Specific_final.xls]

## Sheet: Whole
Insert your data in yellow cells only, the rest is calculated
	target gene	reference gene
PCR efficiency	1.9687	1.8967
Ct values	Ct target	Ct reference	fold induction
Actin 1	19.4398	19.4398	1
A1	26.2309	19.4398	0.0100507
B1	26.703	19.4398	0.00730003
C1	27.8986	19.4398	0.00324785
Actin 2	21.7231	21.7231	1
A2	25.5984	21.7231	0.0724389
B2	27.8239	21.7231	0.0160425
C2	29.235	21.7231	0.00616816
Actin 3	21.8274	21.8274	1
A3	25.9998	21.8274	0.0592345
B3	26.703	21.8274	0.0367878
C3	27.8986	21.8274	0.0163672
Actin 4	19.9083	19.9083	1
A4	27.2214	19.9083	0.00705707
B4	26.9398	19.9083	0.0085403
C4	27.8363	19.9083	0.00465287
Actin 5	15.3829	15.3829	1
A5	24.2266	15.3829	0.00250247
B5	24.7945	15.3829	0.00170335
C5	27.1939	15.3829	0.000335307

## Sheet: MA
Insert your data in yellow cells only, the rest is calculated
	target gene	reference gene
PCR efficiency	1.9687	1.8967
Ct values	Ct target	Ct reference	fold induction
control - Actin	17.3448	17.3448	1
A gut	28.4224	17.3448	0.000551055
B gut	27.713	17.3448	0.000891049
C gut	32.6958	17.3448	3.04832e-05
control - Actin	19.6388	19.6388	1
A musc	28.9369	19.6388	0.00183941
B musc	28.6168	19.6388	0.0022847
C musc	25.6923	19.6388	0.0165644
control - Actin	18.8092	18.8092	1
A nerv	28.3314	18.8092	0.00158033
B nerv	24.0558	18.8092	0.0286116
C nerv	19.8473	18.8092	0.494985
control - Actin	18.509	18.509	1
A ovary	30.4322	18.509	0.000310768
B ovary	28.9505	18.509	0.000847868
C ovary	33.0717	18.509	5.19919e-05
control - Actin	17.5067	17.5067	1
A mal	22.8842	17.5067	0.0261835
B mal	23.6314	17.5067	0.015784
C mal	35.2025	17.5067	6.22662e-06

## Sheet: MS
Insert your data in yellow cells only, the rest is calculated
	target gene	reference gene
PCR efficiency	1.9687	1.8967
Ct values	Ct target	Ct reference	fold induction
control - Actin	17.7803	17.7803	1
A gut	26.6063	17.7803	0.00253264
B gut	29.3185	17.7803	0.000403388
C gut	30.0098	17.7803	0.00025254
control - Actin	20.1086	20.1086	1
A musc	25.7898	20.1086	0.0213173
B musc	27.4352	20.1086	0.00699303
C musc	29.0659	20.1086	0.00231721
control - Actin	18.0134	18.0134	1
A nerv	25.7098	18.0134	0.00544359
B nerv	25.1243	18.0134	0.00809323
C nerv	23.0763	18.0134	0.0324036
control - Actin	20.2894	20.2894	1
A ovary	26.2248	20.2894	0.0179438
B ovary	27.8139	20.2894	0.00611572
C ovary	34.754	20.2894	5.55641e-05
control - Actin	16.2084	16.2084	1
A mal	19.574	16.2084	0.102303
B mal	24.2262	16.2084	0.00437833
C mal	31.6316	16.2084	2.90259e-05

## Sheet: WA
Insert your data in yellow cells only, the rest is calculated
	target gene	reference gene
PCR efficiency	1.9687	1.8967
Ct values	Ct target	Ct reference	fold induction
control - Actin	19.1821	19.1821	1
A gut	29.7218	19.1821	0.000793269
B gut	28.9899	19.1821	0.00130238
C gut	34.7095	19.1821	2.70493e-05
control - Actin	17.0781	17.0781	1
A musc	25.4717	17.0781	0.00339466
B musc	28.8503	17.0781	0.000344253
C musc	28.5848	17.0781	0.000412063
control - Actin	19.0065	19.0065	1
A nerv	28.4288	19.0065	0.00169106
B nerv	27.2979	19.0065	0.00363773
C nerv	25.9375	19.0065	0.00914196
control - Actin	18.6774	18.6774	1
A ovary	31.6719	18.6774	0.000150411
B ovary	25.9213	18.6774	0.0073959
C ovary	33.2437	18.6774	5.18662e-05
control - Actin	17.0781	17.0781	1
A mal	22.4489	17.0781	0.0263039
B mal	21.9485	17.0781	0.0369186
C mal	33.5347	17.0781	1.44147e-05

## Sheet: WS
Insert your data in yellow cells only, the rest is calculated
	target gene	reference gene
PCR efficiency	1.9687	1.8967
Ct values	Ct target	Ct reference	fold induction
control - Actin	17.5616	17.5616	1
A gut	29.5702	17.5616	0.000293287
B gut	27.3182	17.5616	0.00134837
C gut	35.4127	17.5616	5.60486e-06
control - Actin	20.7522	20.7522	1
A musc	28.9522	20.7522	0.00387015
B musc	28.0515	20.7522	0.0071234
C musc	29.9921	20.7522	0.00191345
control - Actin	17.4445	17.4445	1
A nerv	27.4665	17.4445	0.00112654
B nerv	24.1472	17.4445	0.0106714
C nerv	22.7736	17.4445	0.0270575
control - Actin	16.5779	16.5779	1
A ovary	27.9574	16.5779	0.000449154
B ovary	25.938	16.5779	0.00176384
C ovary	36.6324	16.5779	1.26008e-06
control - Actin	18.4125	18.4125	1
A mal	26.237	18.4125	0.00499118
B mal	23.9691	18.4125	0.0231944
C mal	30.645	18.4125	0.00025204

## Sheet: WS2
Insert your data in yellow cells only, the rest is calculated
	target gene	reference gene
PCR efficiency	1.9687	1.8967
Ct values	Ct target	Ct reference	fold induction
control - Actin	13.901	13.901	1
A gut	26.8773	13.901	0.000152277
B gut	26.9515	13.901	0.000144814
C gut	27.6765	13.901	8.86177e-05
control - Actin	13.119	13.119	1
A musc	23.8104	13.119	0.000715846
B musc	26.9247	13.119	8.68285e-05
C musc	22.7062	13.119	0.0015123
control - Actin	14.3838	14.3838	1
A nerv	26.1869	14.3838	0.000337111
B nerv	22.324	14.3838	0.00461498
C nerv	15.6709	14.3838	0.418169
control - Actin	13.6366	13.6366	1
A ovary	26.6111	13.6366	0.00015246
B ovary	22.4812	13.6366	0.00250092
C ovary	27.1533	13.6366	0.000105596
control - Actin	14.2031	14.2031	1
A mal	22.974	14.2031	0.00262898
B mal	23.1184	14.2031	0.002384
C mal	25.903	14.2031	0.000361529

## Sheet: Summary
		MA	WA	WS	WS2	avg	avg	SD	SE
A gut	α1A	0.000551055	0.000793269	0.000293287	0.000152277	0.000447472	0.0447472	0.028356	0.0126812
B gut	α1B	0.000891049	0.00130238	0.00134837	0.000144814	0.000921653	0.0921653	0.0557212	0.0249193
C gut	α1C	3.04832e-05	2.70493e-05	5.60486e-06	8.86177e-05	3.79388e-05	0.00379388	0.0035534	0.00158913
A musc	α1A	0.00168873	0.00367147	0.00343637	0.000737007	0.0023834	0.23834	0.140962	0.0630399
B musc	α1B	0.00209755	0.000372324	0.00632499	8.93954e-05	0.00222106	0.222106	0.28763	0.128632
C musc	α1C	0.0152075	0.000445663	0.00169898	0.001557	0.00472728	0.472728	0.700924	0.313463
A nerve	α1A	0.00149642	0.00170216	0.00113146	0.000331101	0.00116529	0.116529	0.0604122	0.0270172
B nerv	α1B	0.0270924	0.0036616	0.010718	0.0045327	0.0115012	1.15012	1.08585	0.485605
C nerv	α1C	0.468703	0.00920194	0.0271758	0.410713	0.228948	22.8948	24.4623	10.9399
A ovary	α1A	0.000297577	0.000153266	0.00046592	0.000153969	0.000267683	0.0267683	0.0148564	0.00664397
B ovary	α1B	0.000811878	0.00753627	0.00182968	0.00252568	0.00317588	0.317588	0.299091	0.133757
C ovary	α1C	4.9785e-05	5.28506e-05	1.30711e-06	0.000106641	5.2646e-05	0.0052646	0.0043048	0.00192517
A mal	α1A	0.026026	0.0284487	0.00483542	0.00259954	0.0154774	1.54774	1.36458	0.610257
B mal	α1B	0.0156891	0.039929	0.0224705	0.00235731	0.0201115	2.01115	1.56319	0.69908
C mal	α1C	6.18918e-06	1.55901e-05	0.000244174	0.000357482	0.000155859	0.0155859	0.0173712	0.00776865
A body	α1A	0.0100507	0.0592345	0.00705707	0.00250247	0.0197112	1.97112	2.6531	1.1865
B body	α1B	0.00730003	0.0367878	0.0085403	0.00170335	0.0135829	1.35829	1.57532	0.704506
C body	α1C	0.00324785	0.0163672	0.00465287	0.000335307	0.00615081	0.615081	0.704429	0.31503
