# Supplementary material for: The function and evolutionary significance of a triplicated Na,K-ATPase gene in a toxin-specialized insect
Source: BMC Evol Biol. 2017 Dec 15;17:256. doi: 10.1186/s12862-017-1097-6 (PMC5732401; doi:10.1186/s12862-017-1097-6)
Supplement: Supplementary file 4 — Raw Data files. (ZIP 255 kb) [file 12862_2017_1097_MOESM4_ESM.zip › ABC_summary.xlsx]

## Sheet: tissues
fold averages
								2.23607
A	WS	MA	MS	WA	WS	AVG	SD	SE
control	1	1	1	1	1	1	0	0
gut	0.353308	0.138177	0.185565	0.429009	0.24285	0.269782	0.107208	0.0479448
muscle	1.70999	0.423451	1.43213	1.98558	2.84541	1.67931	0.786487	0.351728
nerve	0.768212	0.375228	0.395401	0.920549	0.936882	0.679254	0.247189	0.110546
ovary	0.357236	0.0746176	1.1974	0.0828879	0.385794	0.419587	0.410461	0.183564
malpigis	6.03139	6.52605	7.94778	15.3854	4.00385	7.9789	3.9131	1.74999
B
control	1	1	1	1	1	1	0	0
gut	0.15116	0.22729	0.0974232	0.317808	0.236916	0.206119	0.0757712	0.0338859
muscle	0.0934742	0.504692	1.74894	0.0916783	1.0599	0.699737	0.633384	0.283258
nerve	6.38016	8.75279	2.54085	0.996727	2.31142	4.19639	2.9004	1.2971
ovary	3.51918	0.19118	1.48255	2.24228	0.351469	1.55733	1.23645	0.552958
malpigis	3.15209	5.2096	1.55803	15.3568	4.90202	6.03572	4.84182	2.16533
C
control	1	1	1	1	1	1	0	0
gut	0.128449	0.0831313	0.54256	0.280247	0.0662111	0.22012	0.178012	0.0796092
muscle	1.14644	5.96922	4.01369	2.00414	2.58858	3.14441	1.6933	0.757265
nerve	115.942	221.927	26.829	28.8488	57.3519	90.1796	73.3122	32.7862
ovary	0.143937	0.142907	0.207531	0.448427	0.0182332	0.192207	0.142064	0.063533
malpigis	0.406916	0.0237514	0.0824747	0.13763	1.50628	0.43141	0.553206	0.247401
	A Copie	B Copie	C Copie	SE	SE	SE
average	1	1	1	0	0	0
gut	0.269782	0.206119	0.22012	0.0479448	0.0338859	0.0796092
muscle	1.67931	0.699737	2.14441	0.351728	0.283258	0.757265
nerve	0.679254	4.19639	35.1796	0.110546	1.2971	8.78623
ovary	0.419587	1.55733	0.192207	0.183564	0.552958	0.063533
malpigis	7.9789	6.03572	0.43141	1.04999	1.16533	0.247401

## Sheet: challenge
Treatment		48-hour survival					1.73205
		assay 1	assay 2	assay 3	average	SD	SE
	Neg	100	80	100	93.3333	11.547	6.66667
	Pos	100	100	100	100	0	0
	K-α1B	100	100	100	100	0	0
	K-α1B	80	80	100	86.6667	11.547	6.66667
	K-α1C	20	0	60	26.6667	30.5505	17.6383
Treatment		48-hour survival					1.73205
ouabain	ouabain	assay 1	assay 2	assay 3	ouabain	SD	SE
	Neg	100	100	80	93.3333	11.547	6.66667
	Pos	100	100	100	100	0	0
	K-α1B	20	0	20	13.3333	11.547	6.66667
	K-α1B	40	20	0	20	20	11.547
Treatment		48-hour survival					1.73205
digoxin	digoxin	assay 1	assay 2	assay 3	digoxin	SD	SE
	Neg	100	100	100	100	0	0
	Pos	80	100	100	93.3333	11.547	6.66667
	K-α1B	0	0	20	6.66667	11.547	6.66667
	K-α1B	40	20	0	20	20	11.547

## Sheet: Sheet1
Treatment		Gut	Muscle	Nerve	Ovary	Malpigis
WT
	A
	B
	C
KO
	A
	B
	C

## Sheet: Sheet4
transcript level	0	4	8	16	24	48	SE	2	3	4	5	6
Postive contol	100	98	102	110	89	111	12	13	16	20	12	8
Knock-out A	100	111	98	92	12	8	10	8	8	12	15	12
Knock-out B	100	93	82	89	54	23	8	12	13	20	18	5
Knock-out C	100	95	101	82	54	32	16	18	21	23	32	31
transcript level	Postive contol	Knockdown A	Knockdown B	Knockdown C
0	100	100	100	100
4	98	111	93	95
8	102	98	82	101
16	110	92	89	82
24	89	12	54	54
48	111	8	23	32
72	112	13	28	28
SE	12	10	8	16
2	13	8	12	18
3	16	8	13	21
4	20	12	20	23
5	12	15	18	32
6	8	12	5	31
7	13	18	16	22
	100	111	98	92	12	8	10	8	8	12	15	12
			100
			111
			98
			92
			12
			8
			13
			10
			8
			8
			12
			15
			12
			18

## Sheet: Sheet5
	1	2	3	4	5	6	7	8
A	NEG A	NEG B	NEG C	NEG ACTIN	6-MOK A	6-MOK A	6-MOK B	6-MOK B
B	6-MOK C	6-MOK C	6-MOK ACT	6-MOK ACT	6-OUA A	6-OUA A	6-OUA B	6-OUA B
C	6-OUA C	6-OUA C	6-OUA ACT	6-OUA ACT	16-MOK A	16-MOK A	16-MOK B	16-MOK B
D	16-MOK C	16-MOK C	16-MOK ACT	16-MOK ACT	16-OUA A	16-OUA A	16-OUA B	16-OUA B
E	16-OUA C	16-OUA C	16-OUA ACT	16-OUA ACT
F
	1	2	3	4	5	6	7	8
A	NEG A	NEG B	NEG C	NEG ACTIN	1-MOK A	1-MOK A	1-MOK B	1-MOK B
B	1-MOK C	1-MOK C	1-MOK ACT	1-MOK ACT	1-OUA A	1-OUA A	1-OUA B	1-OUA B
C	1-OUA C	1-OUA C	1-OUA ACT	1-OUA ACT	16-MOK A	16-MOK A	16-MOK B	16-MOK B
D	16-MOK C	16-MOK C	16-MOK ACT	16-MOK ACT	16-OUA A	16-OUA A	16-OUA B	16-OUA B
E	16-OUA C	16-OUA C	16-OUA ACT	16-OUA ACT
F
