# Supplementary material for: The function and evolutionary significance of a triplicated Na,K-ATPase gene in a toxin-specialized insect
Source: BMC Evol Biol. 2017 Dec 15;17:256. doi: 10.1186/s12862-017-1097-6 (PMC5732401; doi:10.1186/s12862-017-1097-6)
Supplement: Supplementary file 4 — Raw Data files. (ZIP 255 kb) [file 12862_2017_1097_MOESM4_ESM.zip › KO_Success_rep1-3.xlsx]

## Sheet: a_rep1
Insert your data in yellow cells only, the rest is calculated
	target gene	reference gene
PCR efficiency	1.9687	1.89677
Ct values	Ct target	Ct reference	fold induction
POS	24.7303	16.0226	1
KOA	28.5442	15.8469	0.0674805
KOB	24.0701	15.3319	1.00503
KOC	24.6556	15.531	0.767893

## Sheet: a_rep2
Insert your data in yellow cells only, the rest is calculated
	target gene	reference gene
PCR efficiency	1.9687	1.89677
Ct values	Ct target	Ct reference	fold induction
POS	23.9924	15.814	1
KOA	28.4649	15.2987	0.0347554
KOB	24.5222	15.2636	0.491048
KOC	24.0935	15.5923	0.810244

## Sheet: a_rep3
Insert your data in yellow cells only, the rest is calculated
	target gene	reference gene
PCR efficiency	1.9687	1.89677
Ct values	Ct target	Ct reference	fold induction
POS	24.8454	16.1507	1
KOA	27.1913	15.8771	0.171327
KOB	24.7883	16.3701	1.19615
KOC	25.0325	16.2477	0.937397

## Sheet: b_rep1
Insert your data in yellow cells only, the rest is calculated
	target gene	reference gene
PCR efficiency	2.1001	1.89677
Ct values	Ct target	Ct reference	fold induction
POS	25.7373	16.0226	1
KOA	24.9641	15.8469	1.58613
KOB	27.3626	15.3319	0.192413
KOC	25.3533	15.531	0.970674

## Sheet: b_rep2
Insert your data in yellow cells only, the rest is calculated
	target gene	reference gene
PCR efficiency	2.1001	1.89677
Ct values	Ct target	Ct reference	fold induction
POS	25.6742	15.814	1
KOA	25.3046	15.2987	0.94589
KOB	28.4531	15.2636	0.0894367
KOC	25.6703	15.5923	0.870173

## Sheet: b_rep3
Insert your data in yellow cells only, the rest is calculated
	target gene	reference gene
PCR efficiency	2.1001	1.89677
Ct values	Ct target	Ct reference	fold induction
POS	25.7314	16.1507	1
KOA	26.0563	15.8771	0.659529
KOB	29.0474	16.3701	0.0982698
KOC	26.1923	16.2477	0.755878

## Sheet: c_rep1
Insert your data in yellow cells only, the rest is calculated
	target gene	reference gene
PCR efficiency	1.7179	1.89677
Ct values	Ct target	Ct reference	fold induction
POS	25.3623	16.0226	1
KOA	25.474	15.8469	0.841209
KOB	25.6384	15.3319	0.553435
KOC	29.7667	15.531	0.0673432

## Sheet: c_rep2
Insert your data in yellow cells only, the rest is calculated
	target gene	reference gene
PCR efficiency	1.7179	1.89677
Ct values	Ct target	Ct reference	fold induction
POS	25.6992	15.814	1
KOA	25.9423	15.2987	0.630395
KOB	25.0917	15.2636	0.976671
KOC	29.1537	15.5923	0.133837

## Sheet: c_rep3
Insert your data in yellow cells only, the rest is calculated
	target gene	reference gene
PCR efficiency	1.7179	1.89677
Ct values	Ct target	Ct reference	fold induction
POS	25.8284	16.1507	1
KOA	24.9304	15.8771	1.36444
KOB	25.9233	16.3701	1.09313
KOC	29.5702	16.2477	0.140486

## Sheet: raw all 3_import
	rep 1	rep 2	rep 3
KOA
a	28.5442	28.4649	27.1913
actin	15.8469	15.2987	15.8771
b	24.9641	25.3046	26.0563
c	25.474	25.9423	24.9304
KOB
a	24.0701	24.5222	24.7883
actin	15.3319	15.2636	16.3701
b	27.3626	28.4531	29.0474
c	25.6384	25.0917	25.9233
KOC
a	24.6556	24.0935	25.0325
actin	15.531	15.5923	16.2477
b	25.3533	25.6703	26.1923
c	29.7667	29.1537	29.5702
NEG
a	24.2579	24.1798	24.1303
actin	15.8372	15.1359	15.8003
b	25.0699	25.8039	24.9342
c	24.9142	25.8347	25.34
POS
a	24.7303	23.9924	24.8454
actin	16.0226	15.814	16.1507
b	25.7373	25.6742	25.7314
c	25.3623	25.6992	25.8284

[truncated: 1 more sheets: summ_stats_figs]
